# Supplementary material for: Genome-wide association study of agronomic traits in rice cultivated in temperate regions
Source: BMC Genomics. 2018 Sep 25;19:706. doi: 10.1186/s12864-018-5086-y (PMC6156875; doi:10.1186/s12864-018-5086-y)
Supplement: Supplementary file 1 — Table S1. Mean values of height, days to heading, panicle length, number of panicles and grains per panicle from the different assays in both locations. SD, standard deviation. (XLSX 64 kb) [file 12864_2018_5086_MOESM1_ESM.xlsx]

## Sheet: Hoja1
Table S1. Mean values of height, days to heading, panicle length, number of panicles and grains per paniclefrom the different assays. SD, standard deviation
Cultivars	Height (cm)						Days to heading						Panicle length (cm)						Number of panicles						number of grains per panicle
	Cops 15	Malta 15	Cops16	Malta 16	mean	SD	Cops 15	Malta 15	Cops16	Malta 16	mean	SD	Cops 15	Malta 15	Cops16	Malta 16	mean	SD	Cops 15	Malta 15	Cops16	Malta 16	mean	SD	batch 1	batch 2	mean	SD
Adriano	100.333	110.667	97	95.6667	100.917	6.78983	77	75	73	78	75.75	2.21736	21.3333	21.1111	22.5333	20.3556	21.3333	0.902853	32.3333	41.6667	21.6667	19.6667	28.8333	10.2035	nd	nd
Agami	128.667	134.667	125	nd	129.444	4.88004	105	92	nd	nd	98.5	9.19239	18.6667	23.8333	21.5444	10.46	18.6261	5.84006	35.3333	18.3333	28.6667	16	24.5833	9.03645	nd	nd
Akihikari	97.3333	102.333	93	104.667	99.3333	5.21394	68	61	64	67	65	3.16228	18.3333	20.875	18.8444	20.1444	19.5493	1.1672	33	24.3333	28.6667	20.3333	26.5833	5.46623	68.5	84.5	76.5	11.3137
Albufera	91.3333	93	89	92	91.3333	1.69967	67	65	69	67	67	1.63299	15.3333	15.5	14.7	15.5778	15.2778	0.398454	19.3333	23.6667	23	13	19.75	4.88668	110	164.5	137.25	38.5373
Alena	91	99.6667	88	91	92.4167	5.03598	80	76	80	79	78.75	1.89297	23.6667	25.7778	22.5444	23.9556	23.9861	1.34058	29.6667	21	16.3333	15.6667	20.6667	6.4521	142.5	131	136.75	8.13173
Apolo	110.667	120.333	102	106.333	109.833	7.84337	71	68	67	73	69.75	2.75379	21.3333	25.6667	21.0556	21.8333	22.4722	2.15381	25.3333	28.3333	20.3333	11	21.25	7.58837	51	79	65	19.799
Arpa	94	100.333	97	91.3333	95.6667	3.87776	67	66	69	65	66.75	1.70783	16	16.7222	16.4	16.6667	16.4472	0.329656	24.3333	22	22.3333	12.3333	20.25	5.37742	126	108	117	12.7279
Arroz da terra	97.6667	81.3333	92	79.6667	87.6667	8.61953	nd	47	nd	48	47.5	0.707107	17.6667	16.9444	15.3	18.1667	17.0194	1.25128	32.3333	34.6667	27.3333	20.6667	28.75	6.19662	76	79.5	77.75	2.47487
Arsenal	90.3333	92	83	90.6667	89	4.0643	72	64	69	72	69.25	3.77492	19	22.8333	19.6111	22.0667	20.8778	1.85905	19	18	15.6667	11	15.9167	3.56293	90	110	100	14.1421
Azucena	143	174.333	157	161	158.833	12.897	91	84	nd	90	88.3333	3.78594	25.3333	28.8333	25.0556	31.7	27.7306	3.15568	18	13.3333	11.3333	12.3333	13.75	2.94863	159.5	165.5	162.5	4.24264
Bahía	103.333	125.667	103	114.667	111.667	10.7944	73	72	69	72	71.5	1.73205	15.6667	17.3889	16.4556	16.0333	16.3861	0.742168	31.3333	22	22.6667	13	22.25	7.49012	114.25	119	116.625	3.35876
Baixet	70.6667	80.6667	68	76	73.8333	5.64046	68	65	67	68	67	1.41421	15.3333	18.6667	16.0444	17.3667	16.8528	1.47381	29	24.6667	28.3333	16	24.5	5.97836	72.25	84.5	78.375	8.66206
Balilla x Sollana	109.667	133.667	112	122.667	119.5	11.0101	68	69	67	68	68	0.816497	20.6667	23.3889	20.8778	23.4333	22.0917	1.52611	21.6667	19	13.3333	12.3333	16.5833	4.48351	107	111	109	2.82843
Bendret	75.6667	72.3333	73	78	74.75	2.60164	75	68	73	73	72.25	2.98608	16.3333	17.0556	15.6889	16.8667	16.4861	0.613187	25	17	16.3333	15.3333	18.4167	4.44201	69.3333	84.3333	76.8333	10.6066
Benisants	84	95.3333	81	91	87.8333	6.52346	68	65	67	72	68	2.94392	16.6667	17.5556	17.9444	17.7	17.4667	0.556961	24.6667	20.3333	18	12.3333	18.8333	5.13881	90.5	98	94.25	5.3033
Bomba	149.667	163.333	143	146	150.5	8.9794	73	66	69	72	70	3.16228	21	21.3333	21.8333	23.8333	22	1.2693	15	17.3333	9.33333	8	12.4167	4.46696	67	81	74	9.89949
Bombita	161.333	148	141	150	150.083	8.43439	67	66	69	70	68	1.82574	23.5	20.2778	21.0889	25	22.4667	2.17371	25.3333	20.3333	17	16.3333	19.75	4.11299	62	75.75	68.875	9.72272
Calmochi-101	99	89.6667	91	100	94.9167	5.33594	71	58	67	68	66	5.59762	20.6667	19.3889	19.8	23.3	20.7889	1.75675	34.3333	36	26.6667	16	28.25	9.12211	62	72.25	67.125	7.24784
Campino	96.6667	155.667	88	147.333	121.917	34.5107	74	nd	73	89	78.6667	8.96289	19	27.6667	20.4222	26.3333	23.3556	4.28284	29.6667	20.3333	18.6667	8.66667	19.3333	8.60233	148.5	122.5	135.5	18.3848
Carmen	91.6667	97	85	95.3333	92.25	5.32204	77	75	78	75	76.25	1.5	21.3333	19.3333	20.2222	22.1	20.7472	1.21768	28.3333	22.6667	19.3333	15.3333	21.4167	5.5	64.75	53.75	59.25	7.77817
Carnice Precoce	114	116.333	108	94.6667	108.25	9.71206	69	64	69	68	67.5	2.38048	20.6667	21.2222	19.6556	20.3333	20.4694	0.654857	22	25	16	14	19.25	5.12348	59.6667	47.6667	53.6667	8.48528
Cesare	92.6667	104	86	85	91.9167	8.74484	77	68	78	75	74.5	4.50925	18	18	20.3111	19.0111	18.8306	1.0961	28.3333	23.3333	16.6667	12	20.0833	7.20275	70.3333	101	85.6667	21.6846
Cormorán	106.333	98.3333	94	91.3333	97.5	6.55744	79	72	74	77	75.5	3.10913	25.6667	22.9444	23.3111	23.2667	23.7972	1.25696	29	36.3333	19.6667	19.3333	26.0833	8.1712	68.5	74	71.25	3.88909
CRLB1	94.6667	88	89	85.3333	89.25	3.92876	67	63	67	69	66.5	2.51661	20.6667	18.5	21.8889	21.4333	20.6222	1.50202	35.6667	24.3333	19.6667	20.3333	25	7.4037	85	82	83.5	2.12132
CT-18	117.333	117.333	104	110	112.167	6.44923	77	69	74	75	73.75	3.40343	24.3333	22.2222	24.4444	23.9	23.725	1.02902	26	19	15.3333	12.3333	18.1667	5.89098	76	102.667	89.3333	18.8562
Daegudo	154	161.667	137	155	151.917	10.5106	81	75	80	80	79	2.70801	28.3333	24.7778	24.3222	26.8333	26.0667	1.86457	21.6667	22.6667	22.3333	12	19.6667	5.12799	127	145.333	136.167	12.9636
Dongjinbyeo	113.667	122	106	118.667	115.083	6.95688	97	104	nd	nd	100.5	4.94975	18.6667	20.1111	18.5222	20.1667	19.3667	0.893921	30.6667	39.6667	26.3333	18	28.6667	9.02261	98.25	103.75	101	3.88909
Drago	105	113.667	102	98.6667	104.833	6.43198	65	68	63	63	64.75	2.36291	15.6667	16.8889	16	16.1667	16.1806	0.515949	21.6667	23.3333	20.6667	11.3333	19.25	5.39118	82	103	92.5	14.8492
Ducato	99	96	88	92.3333	93.8333	4.74927	68	65	64	68	66.25	2.06155	17	17.2778	17.8889	17.4667	17.4083	0.373326	24.3333	34.6667	16.3333	13.3333	22.1667	9.53939	88	85.6667	86.8333	1.64992
Eridano	86.6667	93.6667	90	95	91.3333	3.7614	64	58	63	61	61.5	2.64575	18.5	17.4444	16.9	17.6667	17.6278	0.664719	32.6667	23.3333	21.6667	18.3333	24	6.14033	81	95.75	88.375	10.4298
Fado	104	105.667	97	108.667	103.833	4.94788	75	67	73	72	71.75	3.40343	21.6667	21.5556	22.2556	22.1111	21.8972	0.338646	24.6667	15.3333	19.3333	13.6667	18.25	4.89425	57	84.75	70.875	19.6222
Fast	87	87	81	88	85.75	3.20156	68	67	63	72	67.5	3.69685	20	23.1111	19.3556	23.5667	21.5083	2.13816	26.3333	16.6667	20.6667	10	18.4167	6.87117	43.5	53.75	48.625	7.24784
Fonsa	76.6667	75	69	73.6667	73.5833	3.29281	65	62	63	64	63.5	1.29099	13.6667	14.3333	14.6	15	14.4	0.560423	28.3333	31.6667	19.3333	17.3333	24.1667	6.92018	84.75	86.25	85.5	1.06066
Gavina	88.3333	92.6667	82	91.3333	88.5833	4.74829	67	65	69	72	68.25	2.98608	14	15.375	14.4889	14.6333	14.6243	0.569128	34.6667	39.6667	30	27	32.8333	5.54109	38.6667	49.5	44.0833	7.66032
Gema	115	137	117	142	127.75	13.7447	66	69	68	74	69.25	3.40343	21.6667	22.8333	20.1778	25.0667	22.4361	2.06315	23.3333	23.3333	18.3333	13.6667	19.6667	4.6428	83	84	83.5	0.707107
Gigante Vercelli	141.667	145.333	141	157.667	146.417	7.73819	77	nd	78	77	77.3333	0.57735	21	25.2778	22.3333	23.5	23.0278	1.81472	16.3333	16	11	11.6667	13.75	2.80707	90	92	91	1.41421
Giovanni Marchetti	99.3333	nd	110	103.667	104.333	5.36449	73	nd	69	68	70	2.64575	19.6667	nd	19.1444	18.6333	19.1481	0.516677	32.6667	nd	21	19	24.2222	7.38116	94	117	105.5	16.2635
Gladio	94	100.667	94	90	94.6667	4.42217	67	67	69	72	68.75	2.36291	18.3333	19.6111	21.2222	19.3111	19.6194	1.19974	15.3333	25.6667	18	16.6667	18.9167	4.62981	80.6667	88	84.3333	5.18545
Gleva	67.3333	70.6667	68	71	69.25	1.85343	64	66	64	63	64.25	1.25831	14	13.2222	12.6222	13.8333	13.4194	0.627909	22	26.6667	27.3333	20	24	3.56942	53.75	65.25	59.5	8.13173
Guadiamar	111	97	104	107	104.75	5.90903	64	61	63	66	63.5	2.08167	22.5	21.3333	23.8889	22.7444	22.6167	1.04808	33.3333	37.6667	23.3333	20.3333	28.6667	8.17856	77	78.75	77.875	1.23744
Guweoldo	144.667	143.667	136	146.667	142.75	4.66964	102	105	nd	nd	103.5	2.12132	21	23.8889	26.7667	26.2778	24.4833	2.64075	23.6667	18.6667	27.6667	15.6667	21.4167	5.31507	102.75	129.75	116.25	19.0919
Harra	101.333	103.667	96	94	98.75	4.50822	67	61	63	66	64.25	2.75379	19	18.6111	19.8667	19.9222	19.35	0.648804	29	30.6667	27.6667	17.6667	26.25	5.85235	86	82.3333	84.1667	2.59272
Hidalgo	97	112	94	97	100	8.12404	77	77	78	79	77.75	0.957427	18	20.9444	20.6444	21.6556	20.3111	1.59802	27.3333	17	17	16.3333	19.4167	5.28713	100.333	97.3333	98.8333	2.12132
Hwayoung	96.6667	110.333	104	115	106.5	7.9559	91	93	nd	nd	92	1.41421	19.6667	20.9444	20.2889	19.7778	20.1694	0.583404	35.6667	37.3333	32.3333	18.3333	30.9167	8.64259	92.25	104.25	98.25	8.48528
irat 289	133.667	140	130	150	138.417	8.75754	77	73	78	79	76.75	2.62996	18	18.8333	22.2667	21.7778	20.2194	2.11871	14.3333	13.3333	12.3333	10.3333	12.5833	1.70783	90.75	79.25	85	8.13173
irat 291	121.667	125.333	128	137.333	128.083	6.69093	99	87	80	87	88.25	7.88987	15.1667	20	20.1556	19.7333	18.7639	2.40448	16.3333	18.3333	14	14	15.6667	2.09054	91.25	86	88.625	3.71231
irat 304	128.833	129.667	136	132	131.625	3.20987	91	76	83	85	83.75	6.18466	17.3333	19.6111	23.3333	22.6444	20.7306	2.78279	21	8.33333	14.3333	13	14.1667	5.23167	96.75	98.75	97.75	1.41421
irat 307	115.333	109.667	114	106.667	111.417	3.98493	74	67	69	75	71.25	3.86221	21.5	24.2222	23.2667	23.7556	23.1861	1.18985	20.6667	23.6667	16.6667	15.3333	19.0833	3.80424	102.667	92.25	97.4583	7.3657
irat 320	111.667	113	120	114.667	114.833	3.65655	87	nd	80	88	85	4.3589	22.3333	23.0622	22.7444	23.8444	22.9961	0.63944	18	18.3333	18	12	16.5833	3.05959	73.75	71.25	72.5	1.76777
irat 339	129	144	129	148.333	137.583	10.0678	81	73	78	77	77.25	3.30404	23.8333	21.7778	22.2556	23.2889	22.7889	0.939442	16	12	12.3333	7.33333	11.9167	3.55252	86	95.5	90.75	6.71751
irat 350	140.167	155.667	135	154.333	146.292	10.2888	85	77	83	80	81.25	3.5	28.1667	24.9444	25.8556	25.5222	26.1222	1.41398	23.3333	19	16	12.3333	17.6667	4.65872	115	138.5	126.75	16.617
irat 353	145	147.333	144	148.667	146.25	2.1322	73	76	78	75	75.5	2.08167	20.6667	23.2222	20.8222	21.6444	21.5889	1.17035	19.6667	8	11.6667	13	13.0833	4.8715	102.333	99	100.667	2.35702
JSendra	85.6667	81.6667	78	77	80.5833	3.93818	73	67	69	72	70.25	2.75379	16	17.2778	16.2167	16.0111	16.3764	0.609128	31.6667	23.3333	25	17	24.25	6.02695	48	48	48	0
Kalao	105.667	115.333	100	108.333	107.333	6.36542	73	75	67	71	71.5	3.41565	18	22.2778	20.0556	21.6556	20.4972	1.90991	26	23.6667	17.6667	26.3333	23.4167	4.01271	79	83	81	2.82843
Karnak	123.667	124.333	115	121.333	121.083	4.25463	72	68	73	70	70.75	2.21736	22.6667	22.6111	24.2556	23.6667	23.3	0.800668	23.6667	15.3333	30	15	21	7.21624	76.25	68.75	72.5	5.3033
Kinmaze	106.667	117	121	118.667	115.833	6.32748	nd	94	nd	nd	94		14.6667	18.2222	19.7111	19.7	18.075	2.37739	37.3333	26	35.3333	24.6667	30.8333	6.42622	69	79.5	74.25	7.42462
Koshihikari	119.667	127.667	116	128.667	123	6.16441	85	89	83	88	86.25	2.75379	18.6667	20.7222	19.9222	19.3444	19.6639	0.872411	41.6667	44.3333	32.6667	16.6667	33.8333	12.4855	94.75	97.75	96.25	2.12132
L202	103.167	108.333	106	98.3333	103.958	4.30412	79	76	75	84	78.5	4.04145	24.1667	23.5	23.2222	23.1667	23.5139	0.458964	17.5	32	21.3333	27.3333	24.5417	6.41089	44.6667	51	47.8333	4.47834
Leda	104.333	91.3333	103	98.6667	99.3333	5.8563	68	61	69	66	66	3.55903	12	14.8889	16.1111	14.7	14.425	1.73344	30	16.6667	24.6667	14.6667	21.5	7.12585	61.6667	109	85.3333	33.4697
Lemont	89.3333	105.667	90	142.667	106.917	24.9998	84	77	nd	86	82.3333	4.72582	21.6667	21.3889	23.5333	22.3667	22.2389	0.956008	27.3333	18	19.3333	38	25.6667	9.19742	106.25	125.75	116	13.7886
Litchikiang	146	156	132	151	146.25	10.3401	91	79	nd	89	86.3333	6.4291	24.5	27.7222	23.9125	22.7556	24.7226	2.12703	39.5	36.3333	42.5	33.5	37.9583	3.89533	78.25	86.25	82.25	5.65685
Livorno	116	112.667	109	116.667	113.583	3.5211	57	56	59	59	57.75	1.5	23	22.0556	19.4111	22.7667	21.8083	1.64785	29	43.6667	28.6667	23.3333	31.1667	8.72841	76.25	65.25	70.75	7.77817
Loto	101.333	95.6667	100	96	98.25	2.84638	64	57	63	60	61	3.16228	15.1667	14.9444	14.9778	15.3	15.0972	0.166883	34	29.6667	30.3333	17	27.75	7.41557	62	67	64.5	3.53553
LTH	142	148.333	137	172.667	150	15.8067	64	57	63	64	62	3.3665	18.6667	18.3889	21.5	24.6667	20.8056	2.93289	23	24.3333	31	29	26.8333	3.78594	161.25	189.75	175.5	20.1525
M201	93.6667	95.6667	94	102.333	96.4167	4.04031	69	67	70	73	69.75	2.5	21	23.2778	21.7667	21.7889	21.9583	0.953027	25	24.6667	29	22.3333	25.25	2.7672	66.6667	72	69.3333	3.77124
M202	107.333	105	102	96.3333	102.667	4.75317	67	65	69	72	68.25	2.98608	22	16.8333	19.2778	19	19.2778	2.11841	30.3333	27.6667	29.3333	12.3333	24.9167	8.46069	67	72.75	69.875	4.06586
Manuela	98.6667	114.333	98	95.3333	101.583	8.62114	77	75	78	79	77.25	1.70783	26.3333	18	21.4	20.8444	21.6444	3.46253	29	22.6667	22.6667	20.6667	23.75	3.62476	54.75	55.25	55	0.353553
Marisma	103	104.667	96	101.667	101.333	3.7614	67	68	67	66	67	0.816497	17.8333	17.7778	19.2556	19.1111	18.4944	0.797966	29.3333	31.6667	29	25	28.75	2.7672	49.75	56.25	53	4.59619
Marjal	92.6667	80.3333	83	80.6667	84.1667	5.78952	67	62	67	63	64.75	2.62996	17	15.8444	16.2	15.8111	16.2139	0.552836	31	29.3333	22.3333	15.6667	24.5833	7.03102	70.75	81.5	76.125	7.6014
Moroberekan	131.667	nd	130	137	132.889	3.65655	91	nd	nd	nd	91	nd	22	nd	28.4111	27.5	25.9704	3.46849	13.3333	nd	12.6667	9.33333	11.7778	2.14303	nd	nd
Nano	73.6667	71.6667	72	75.6667	73.25	1.83333	79	71	78	80	77	4.08248	15.3333	19.7222	16.825	16.7778	17.1646	1.84028	20.6667	17.6667	16.5	10.3333	16.2917	4.34267	75	86.5	80.75	8.13173
Nipponbare	105	nd	100	114	106.333	7.0946	97	102	nd	nd	99.5	3.53553	18	19.9444	19.9222	20.7778	19.6611	1.17682	41.6667	43.3333	33.3333	30.6667	37.25	6.19662	115	118.25	116.625	2.2981
Nuevo maratelli	115	100	104	88.6667	101.917	10.8743	64	59	63	61	61.75	2.21736	18.3333	15.5	15.8889	14.9	16.1556	1.50776	30.6667	23.6667	15.6667	13	20.75	8.01561	84.5	93.5	89	6.36396
Opale	112	105	99	110.667	106.667	5.94418	69	59	69	72	67.25	5.67891	19	16.2222	17.3778	17.3556	17.4889	1.14281	28.3333	20.3333	17.3333	13	19.75	6.46572	99	118.75	108.875	13.9654
Pavlovsky	98.6667	102.333	94	101.333	99.0833	3.72554	64	57	63	60	61	3.16228	18.3333	19.1111	17.3889	19.3889	18.5556	0.896954	18.6667	20	14.6667	10.6667	16	4.21637	117.25	156	136.625	27.4004
Pegonil	120.667	128.333	119	121.667	122.417	4.09494	67	67	69	68	67.75	0.957427	22	22.8333	22.6889	20.4111	21.9833	1.10942	18	25.6667	16.3333	15	18.75	4.77164	104.5	105.5	105	0.707107
Puntal	96	103.333	92	102.667	98.5	5.45351	72	72	69	76	72.25	2.87228	21.3333	23.1667	20.7444	21.7667	21.7528	1.03149	15.3333	32.6667	12	19	19.75	9.07326	141.5	151.5	146.5	7.07107
Ricastello	106	99.6667	92	98.6667	99.0833	5.73085	69	69	67	74	69.75	2.98608	22	19	21.2444	20.2889	20.6333	1.29456	30	30.6667	22.3333	31.5	28.625	4.23909	61.75	59.75	60.75	1.41421
Ripallo	103	109.333	91	103	101.583	7.66123	73	66	69	72	70	3.16228	22.6667	22.2222	19.4667	18.6889	20.7611	1.97785	30	31	14.6667	13	22.1667	9.65517	92.5	105.25	98.875	9.01561
Rivera	98	141	92	124	113.75	22.8674	73	67	69	68	69.25	2.62996	18.3333	22.5833	20.8556	20.5333	20.5764	1.74537	29.6667	42	20	14	26.4167	12.2304	95	90	92.5	3.53553
Romolo	104	101.333	97	100.667	100.75	2.88515	73	71	83	74	75.25	5.31507	21.6667	21.6667	23.1333	19.8667	21.5833	1.33708	33.6667	20.5	22.3333	18	23.625	6.92603	87.75	89.5	88.625	1.23744
Sarcet	83.3333	nd	78	84.3333	81.8889	3.40479	73	67	69	68	69.25	2.62996	17	nd	16.2444	15.7222	16.3222	0.64243	21.6667	nd	14	18.6667	18.1111	3.86341	99	89.5	94.25	6.71751
Savio	122.333	103.333	116	105.333	111.75	8.98301	97	65	86	74	80.5	13.9642	18	17.6667	18.5778	18.4333	18.1694	0.41548	28	27.6667	22.6667	14.3333	23.1667	6.37414	66.75	70.3333	68.5417	2.5338
Senia	99.3333	101.667	88	99.6667	97.1667	6.19737	67	66	65	66	66	0.816497	14.6667	16.3333	15.5778	15.7222	15.575	0.688433	30	20.6667	20.6667	13.3333	21.1667	6.82859	94.75	110.75	102.75	11.3137
Sequial	101.333	110	94	92.6667	99.5	7.96985	65	67	65	68	66.25	1.5	14.6667	14.9444	13.8778	15.8556	14.8361	0.816112	30	29	29	13.6667	25.4167	7.8475	110.333	122	116.167	8.24958
SIS R215	101.667	100.667	89	99.6667	97.75	5.8902	68	66	69	75	69.5	3.87298	23.3333	22.9444	20.7667	24.3667	22.8528	1.51471	26.3333	30.6667	18.6667	16	22.9167	6.77345	74.5	72	73.25	1.76777
Sivert	82.6667	88.3333	81	84	84	3.13877	68	71	69	68	69	1.41421	16	14.8333	15.6333	16.4444	15.7278	0.682316	19.3333	38.3333	13	18.3333	22.25	11.0768	55.5	61	58.25	3.88909
Tainung 67	115	115	111	125	116.5	5.97216	85	82	83	84	83.5	1.29099	17.6667	20.3333	19.5667	20.6778	19.5611	1.34564	28.3333	29	26.3333	18.3333	25.5	4.91031	133.25	158.5	145.875	17.8544
Thaiperla	93.3333	109.667	96	95.6667	98.6667	7.42867	68	67	69	68	68	0.816497	16	20.7778	20.6222	18.7111	19.0278	2.22654	33	27	23.6667	15.6667	24.8333	7.22906	101.5	103	102.25	1.06066
Ullal	81.6667	90.3333	78	84	83.5	5.18188	67	67	69	68	67.75	0.957427	16.3333	17.1111	17.6556	16.8111	16.9778	0.553849	27	30	20.3333	17	23.5833	5.96518	75.5	97.75	86.625	15.7331
Urano	100	110	96	107	103.25	6.39661	73	68	69	74	71	2.94392	21.3333	22.6667	20.7667	20.1667	21.2333	1.06771	25	27	18	19.6667	22.4167	4.272	85	85.5	85.25	0.353553
Venere	110	115.333	94	119.667	109.75	11.2196	66	61	63	66	64	2.44949	20.6667	22.6111	19.9111	21.5889	21.1944	1.16734	32.6667	33	17	21.3333	26	8.08748	90.5	104.5	97.5	9.89949
Zhonghua 15	107	nd	105	115	109	5.2915	92	91	nd	nd	91.5	0.707107	20.3333	22	21.3222	21.9	21.3889	0.76449	28	22	22.6667	14.6667	21.8333	5.48061	132.25	141.25	136.75	6.36396
Kitaake	68.3333	63.6667	66	72.6667	67.6667	3.83937	49	47	51	49	49	1.63299	12.3333	11.7778	11.1556	11.9222	11.7972	0.488247	46.3333	40	45	32.3333	40.9167	6.33845	64	70	67	4.24264
Benlloch	133.333	144.333	134	134	136.417	5.28713	71	66	69	69	68.75	2.06155	26	25.1667	22.5222	21.2889	23.7444	2.20861	28	30.3333	16	20	23.5833	6.71855	134.25	154.5	144.375	14.3189
Colusa	122	132.667	119	124.333	124.5	5.86578	67	66	67	66	66.5	0.57735	21.6667	19.8889	19.5889	19.4667	20.1528	1.02473	27	24	19	18.6667	22.1667	4.04145	141.25	163.75	152.5	15.9099
Insen x Tremesino	154	141.333	131	146.333	143.167	9.63981	nd	66	64	63	64.3333	1.52753	23.3333	23.1667	25.5	23.9556	23.9889	1.06307	17	13.6667	11	13.3333	13.75	2.47019	105	130.5	117.75	18.0312
Tebre	105	110	98	101.667	103.667	5.09902	69	70	69	63	67.75	3.20156	15	15.4444	16.3667	15.8444	15.6639	0.581779	25.3333	22.6667	15	18	20.25	4.62981	138.5	180.25	159.375	29.5217
Fleixa	85.3333	96	77	80	84.5833	8.35497	73	68	68	71	70	2.44949	13.3333	17.1667	15.8111	16.5444	15.7139	1.68096	43.3333	37.6667	32.6667	17.3333	32.75	11.1633	73.75	79.25	76.5	3.88909
Antara	87.6667	88.3333	75	79	82.5	6.56308	68	63	63	67	65.25	2.62996	16	18.0556	16.8222	16	16.7194	0.971418	39	25.6667	15.6667	17.3333	24.4167	10.661	50.5	54.25	52.375	2.65165
Argila	84	87	73	85.6667	82.4167	6.39661	68	nd	67	65	66.6667	1.52753	16	16.3889	15.5556	16.1556	16.025	0.351408	34	23.3333	17.6667	20.3333	23.8333	7.16214	50.75	53	51.875	1.59099
Gavella	112	114.667	112	102	110.167	5.58768	80	76	78	80	78.5	1.91485	26.3333	25.5	26.9	25.5556	26.0722	0.670268	34.3333	38	17.3333	16.6667	26.5833	11.17	40	50.25	45.125	7.24784
Vereda	81.3333	79.3333	71	75.6667	76.8333	4.54199	68	62	64	65	64.75	2.5	17.3333	16.3333	17.2222	16.6667	16.8889	0.471405	32	29.6667	24	19.3333	26.25	5.70494	50.75	60.75	55.75	7.07107
Copsemar-7	85	93.3333	78	76	83.0833	7.8475	67	68	64	65	66	1.82574	15.6667	15.6667	15.5444	15.4556	15.5833	0.10284	27	28.6667	19.6667	16.3333	22.9167	5.87761	57.5	73.25	65.375	11.1369
Llevant	87.3333	89	75	87.3333	84.6667	6.49216	64	61	63	62	62.5	1.29099	15.6667	16.3889	15.5667	16.0778	15.925	0.380207	30	32.6667	24	17.6667	26.0833	6.67985	52.5	60.75	56.625	5.83363
Olesa	100.333	101	92	102.667	99	4.76873	68	63	69	71	67.75	3.40343	20	24.0556	21.1	21.6444	21.7	1.71287	28	28	25	17.6667	24.6667	4.87625	136	120	128	11.3137
Sole CL	98.3333	98.6667	100	103.667	100.167	2.44192	63	nd	63	63	63	0	21	21.4444	21.8444	21.6333	21.4806	0.359627	22	14.3333	18.3333	14.6667	17.3333	3.60041	139	129.75	134.375	6.54074
SaT20	84.3333	88.3333	79	78	82.4167	4.82566	74	68	70	68	70	2.82843	14.6667	13.4778	13.7778	12.7889	13.6778	0.778465	37.3333	37	33	15.6667	30.75	10.2465	62.25	70	66.125	5.48008
Albada	101	103.333	101	98.6667	101	1.90516	69	68	69	68	68.5	0.57735	16	16.1111	16.1222	16.1111	16.0861	0.0576459	32.3333	24.3333	24.3333	12.6667	23.4167	8.09835	138.5	144.25	141.375	4.06586
Betis	95	108.333	103	99.3333	101.417	5.65276	73	70	73	71	71.75	1.5	12	14.4556	14.8333	14.8333	14.0306	1.36537	35	45	24.6667	24.6667	32.3333	9.74869	77	66	71.5	7.77817
Clot	95	110	94	101	100	7.34847	64	63	69	64	65	2.70801	15.3333	14.9444	15.7778	14.9778	15.2583	0.388452	32.3333	34.3333	33	23.3333	30.75	5.01387	91	109	100	12.7279
Jucar	113	110	100	108.667	107.917	5.58022	67	62	67	63	64.75	2.62996	18.3333	15.1111	16.9222	16.8778	16.8111	1.31959	33	30.3333	25	14.3333	25.6667	8.25519	70.25	83.5	76.875	9.36916
Mareny	104	101.667	93	99.3333	99.5	4.73365	67	63	67	nd	65.6667	2.3094	15.6667	16.2222	14.9556	15.0889	15.4833	0.581293	36.6667	26.6667	25.6667	16.3333	26.3333	8.31331	116.5	116	116.25	0.353553
Niva	102.667	124.667	97	115.667	110	12.5167	68	67	69	68	68	0.816497	22	18.7778	17.6556	16.9222	18.8389	2.2413	28.3333	24	32	15.3333	24.9167	7.177	92	99.5	95.75	5.3033
Balilla	107.333	107.333	94	107.333	104	6.66667	67	67	69	67	67.5	1	18.3333	18.1111	16.1444	16.4333	17.2556	1.12608	32.3333	20.3333	36.3333	17.3333	26.5833	9.17878	97.5	108.75	103.125	7.95495
Colina	105.333	105	91	104	101.333	6.91215	67	71	69	67	68.5	1.91485	16.3333	17.2778	15.3444	15.9778	16.2333	0.807526	32.6667	41.6667	35	21	32.5833	8.61254	101.25	88	94.625	9.36916
Bombon	143.333	160	151	164	154.583	9.26313	75	70	78	73	74	3.3665	21.6667	24.6667	23.3333	24.4778	23.5361	1.37851	18	19	13	12	15.5	3.51188	97.5	113.75	105.625	11.4905
Bombilla	113.333	127	107	110.667	114.5	8.72841	67	61	69	65	65.5	3.41565	20	19.3889	19.2556	nd	19.5481	0.396953	24.3333	20	29.3333	nd	24.5556	4.67063	82.5	90.5	86.5	5.65685
Liso	115	125	113	113.333	116.583	5.67891	73	67	73	68	70.25	3.20156	18.6667	21.3333	19.2111	19.1778	19.5972	1.18392	15	13	12.6667	9.66667	12.5833	2.20059	83.75	100.5	92.125	11.844
Sollana	139.333	151.667	138	144.333	143.333	6.1884	67	nd	69	68	68	1	21	24.7778	24.3222	24	23.525	1.71331	15.3333	16	20	7.66667	14.75	5.15231	76	91.75	83.875	11.1369
Dosel	110.333	115.667	108	121.333	113.833	5.94107	73	67	73	68	70.25	3.20156	16.3333	16.5556	15.9778	15.8333	16.175	0.329406	32.6667	18	41.3333	12.6667	26.1667	13.1811	91.5	106	98.75	10.253
NanoxSollana	139.333	135.667	129	139.667	135.917	4.95442	68	70	69	68	68.75	0.957427	25	21.7222	23.7222	24.7	23.7861	1.48014	21.6667	35	23	10	22.4167	10.2212	77	79	78	1.41421
Balilla x Nano	119	135	123	118.333	123.833	7.72442	73	72	78	72	73.75	2.87228	21.6667	20.0556	24.5222	19.6375	21.4705	2.21461	26.3333	40	35	24	31.3333	7.46845	86	85.75	85.875	0.176777
Colusa x Nano	114.667	131	126	121.667	123.333	6.92286	68	70	73	72	70.75	2.21736	22.6667	19.7778	21.7778	20.3	21.1306	1.32896	28	37	32.6667	17	28.6667	8.60233	79.5	85	82.25	3.88909
Clavel	96	106.667	97	100.333	100	4.8151	73	72	nd	72	72.3333	0.57735	21.6667	22.3889	22.6111	20.8222	21.8722	0.807807	16.6667	29	18.6667	11.6667	19	7.28774	82.5	83	82.75	0.353553
Susi	98.3333	110.333	99	108.667	104.083	6.29741	78	73	80	80	77.75	3.30404	23.3333	22.0556	23.1444	22.9889	22.8806	0.567746	30	28.6667	25.3333	18	25.5	5.37139	102	135	118.5	23.3345
Montsianell	101.667	105.667	96	100.667	101	3.97213	72	66	69	68	68.75	2.5	15	15	15.1778	14.9889	15.0417	0.0908918	27.3333	22.3333	22.6667	13.6667	21.5	5.69925	127.25	115	121.125	8.66206
Piñana	76.3333	85	70	74.3333	76.4167	6.30329	63	68	63	63	64.25	2.5	15	15.5	13.9889	14.2667	14.6889	0.68871	25.3333	34.6667	16.3333	16.3333	23.1667	8.76229	60	54	57	4.24264
Carnaroli	152.667	166.333	132	142.333	148.333	14.6692	72	72	73	72	72.25	0.5	25.3333	24.6667	23.0667	21.5625	23.6573	1.68967	14.6667	11.6667	21	15	15.5833	3.90986	70.75	74.5	72.625	2.65165
Elio	98.3333	102.667	94	92	96.75	4.74829	66	62	69	66	65.75	2.87228	15.3333	17.5	16.8333	15.5556	16.3056	1.03489	23	29	18.3333	14	21.0833	6.43126	86.5	103.25	94.875	11.844
Icaro	107.667	113.333	100	106.333	106.833	5.47384	76	72	73	76	74.25	2.06155	16.3333	15.3333	18.0222	16.5556	16.5611	1.10968	27.6667	22	18.3333	17.3333	21.3333	4.6746	112.25	93.25	102.75	13.435
Deneb	105	108	102	96.3333	102.833	4.97773	67	63	69	70	67.25	3.0957	20	19.2778	20.3667	19.8222	19.8667	0.453337	25.6667	28.3333	23.3333	15.6667	23.25	5.45266	88.75	82.75	85.75	4.24264
Carnise	117.667	123	112	112.333	116.25	5.19526	72	68	73	72	71.25	2.21736	24.3333	21.7667	22.8889	22.6889	22.9194	1.06177	22.6667	18.3333	22.6667	11	18.6667	5.50421	66.25	67.25	66.75	0.707107
Giano	95.6667	102.667	96	97.3333	97.9167	3.24751	66	66	68	72	68	2.82843	21.6667	20.6222	19.7889	18.8111	20.2222	1.21456	33.3333	33.3333	33.6667	21.3333	30.4167	6.05759	63.5	66	64.75	1.76777
Poseidone	109.333	106.667	104	104.333	106.083	2.47019	66	63	64	65	64.5	1.29099	20	15.5556	18.5889	17.1222	17.8167	1.91121	33.6667	21	30.6667	17.3333	25.6667	7.75075	34	30.25	32.125	2.65165
Genio	113	126.333	118	104	115.333	9.34523	72	63	74	66	68.75	5.12348	21.3333	17.9444	19.1667	19	19.3611	1.42183	17	14	31	8.66667	17.6667	9.53357	80	83	81.5	2.12132
Maratelli	118.333	115	116	110.333	114.917	3.35962	72	62	73	66	68.25	5.18813	21	18.3889	19	19.1222	19.3778	1.12806	31.6667	20	35.6667	15.3333	25.6667	9.57234	72.5	82.5	77.5	7.07107
Lido	126	116.333	126	120	122.083	4.76387	72	68	73	72	71.25	2.21736	21.3333	19.2222	19.8222	19.7444	20.0306	0.908459	34	48.6667	38.5	18	34.7917	12.7652	55.25	57.75	56.5	1.76777
Antares	98.3333	105	101	102	101.583	2.75379	72	68	80	76	74	5.16398	20	22	21.5889	20.8333	21.1056	0.881287	29.6667	25.6667	36.6667	18.3333	27.5833	7.66123	47.25	57.25	52.25	7.07107
Cerere	86.6667	88.6667	82	87	86.0833	2.85936	66	61	69	62	64.5	3.69685	17.3333	17	16.9889	17.0556	17.0944	0.161907	32.6667	37.6667	39	16	31.3333	10.5795	52.75	66	59.375	9.36916
Giglio	92.6667	91.3333	86	78.3333	87.0833	6.5057	63	62	69	62	64	3.3665	22.3333	18.3889	17.3889	18.8333	19.2361	2.15136	32.3333	26.6667	44.3333	13.3333	29.1667	12.8712	51.5	44	47.75	5.3033
Millin	102.333	105.667	102	96.6667	101.667	3.72181	76	68	78	72	73.5	4.43471	22	19.0556	20.0778	22.2222	20.8389	1.52985	40.6667	38	34.6667	23.3333	34.1667	7.62792	85	81.75	83.375	2.2981
Langhi	115.667	107.333	104	105.333	108.083	5.23786	76	70	80	75	75.25	4.11299	22.5	25.2222	23.1444	24.7	23.8917	1.28048	35	19.6667	23.3333	17.6667	23.9167	7.75254	101.5	102	101.75	0.353553
Kyeema	117	nd	122	127.667	122.222	5.3368	78	82	80	77	79.25	2.21736	26.3333	28.2778	29.1667	29.4556	28.3083	1.40883	22.6667	26	21.6667	15.3333	21.4167	4.45866	160	160.75	160.375	0.53033
Goolarah	116.333	133.333	119	125.667	123.583	7.59325	84	84	nd	84	84	0	22.3333	27.5	26.1556	30.0889	26.5194	3.23308	34.6667	34	36	20.3333	31.25	7.32512	89.75	96.5	93.125	4.77297
Illabong	98	94.6667	88	89.6667	92.5833	4.58964	66	62	69	66	65.75	2.87228	18.3333	17	18.4111	17.4444	17.7972	0.689031	30.6667	35.6667	27.3333	14.3333	27	9.11247	92.25	73.75	83	13.0815
Amaroo	110.667	nd	104	120.667	111.778	8.3887	104	108	nd	nd	106	2.82843	16.6667	20.8889	21.2	22.6667	20.3556	2.57854	29	30.6667	54	15.3333	32.25	16.0448	87.25	95.25	91.25	5.65685
M-101	105.667	105	91	99.6667	100.333	6.77687	65	nd	67	66	66	1	20.3333	20.1111	20.8444	21.1111	20.6	0.458661	24	30.3333	32	18.3333	26.1667	6.25685	143.5	141	142.25	1.76777
M-103	105.333	96.6667	98	101.667	100.417	3.90038	65	nd	67	66	66	1	22	18.25	21.2111	22.5333	20.9986	1.91121	31.6667	38.5	35.6667	20.6667	31.625	7.82491	46.25	48.25	47.25	1.41421
M-104	101.667	97.3333	92	101	98	4.43053	63	58	63	66	62.5	3.31662	22.6667	18.6111	21.8556	nd	21.0444	2.146	33.6667	35.6667	29.6667	nd	33	3.05505	89.5	131.5	110.5	29.6985
M-203	111	115	107	103.667	109.167	4.91031	65	67	67	67	66.5	1	22.6667	24	22.4444	21.3	22.6028	1.10734	33.3333	48.5	33.6667	17.3333	33.2083	12.7289	63	89	76	18.3848
M-204	103.333	113.333	106	108	107.667	4.2339	65	66	69	68	67	1.82574	22.5	24.6111	25.0222	23.0222	23.7889	1.2174	26.3333	22.6667	23.6667	12.3333	21.25	6.1426	49	68.5	58.75	13.7886
M-205	105.667	105	92	91.6667	98.5833	7.80017	66	67	73	72	69.5	3.51188	22	23.7778	22.7667	21.8	22.5861	0.897063	34.6667	51	37	18	35.1667	13.5277	54	67.5	60.75	9.54594
M-206	107	107	96	104	103.5	5.19615	63	62	68	66	64.75	2.75379	25.6667	24.2778	22.1333	22.2111	23.5722	1.71343	26.6667	25	37.3333	7.66667	24.1667	12.2822	131.5	109.5	120.5	15.5563
M-208	112	111.667	99	106.667	107.333	6.06752	65	62	67	66	65	2.16025	23.6667	24.8889	24.2333	23.0111	23.95	0.800746	25	26	22.3333	7.66667	20.25	8.53045	83	98	90.5	10.6066
L-203	111	107.333	103	94.6667	104	7.02904	72	68	73	72	71.25	2.21736	19.3333	22.6111	18.9556	17.4444	19.5861	2.17554	33.3333	30	23.6667	14.3333	25.3333	8.35774	93.75	116.75	105.25	16.2635
L-206	107	106.667	100	94.3333	102	6.04306	67	68	69	72	69	2.16025	19.6667	19.2222	19.8556	19.0333	19.4444	0.381571	33.3333	39.3333	32	15.6667	30.0833	10.1265	108.75	107	107.875	1.23744
Calmati-202	112.667	109.667	99	102.667	106	6.27163	72	71	75	77	73.75	2.75379	24.6667	18.6667	22.7	20.6333	21.6667	2.59072	32	28	29.6667	20.3333	27.5	5.05159	68	74.5	71.25	4.59619
S-101	108.667	103.333	98	97.3333	101.833	5.288	63	62	67	64	64	2.16025	24	22.1667	20.8333	20.4111	21.8528	1.61522	27.3333	38.3333	24.3333	20.3333	27.5833	7.71902	70	86	78	11.3137
Newbonnet	116.333	116.667	111	111.667	113.917	2.99846	72	76	80	81	77.25	4.11299	23.6667	24.1111	23.5889	23.7778	23.7861	0.230114	23	19.3333	14.3333	9.66667	16.5833	5.82062	184.5	187	185.75	1.76777
Bluebonnet	111	129	106	107.333	113.333	10.6562	92	88	nd	nd	90	2.82843	22	20.8889	24.9667	26.1222	23.4944	2.45594	37.3333	16.6667	32.5	13.6667	25.0417	11.6368	144.75	187.75	166.25	30.4056
Calbelle	122.667	138.333	126	135.333	130.583	7.44548	78	77	80	79	78.5	1.29099	24	24.2778	25.6444	24.7111	24.6583	0.719589	23.3333	30.6667	22.6667	19.6667	24.0833	4.66964	129.5	181	155.25	36.416
Starbonnet	132.333	143.333	122	131	132.167	8.74537	90	87	nd	nd	88.5	2.12132	22.3333	24.8889	21.2333	22.2667	22.6806	1.55596	26.3333	20.3333	23.6667	11.3333	20.4167	6.5341	144	169.5	156.75	18.0312
Tebonnet	127.333	129	127	138	130.333	5.18545	92	83	nd	nd	87.5	6.36396	24.3333	24.2222	24.4556	25.6667	24.6694	0.67161	20	17	18.3333	12.3333	16.9167	3.29281	118.5	151.75	135.125	23.5113
Labelle	129	152	122	127.667	132.667	13.2413	78	76	80	77	77.75	1.70783	22.6667	19.375	22.3667	22.7111	21.7799	1.61052	23.3333	22.6667	17.3333	12.3333	18.9167	5.14512	190	215.5	202.75	18.0312
M-5	128.667	152	138	142.667	140.333	9.71444	78	76	80	79	78.25	1.70783	19.6667	20.7222	21.6333	22.2333	21.0639	1.11965	24.6667	23	28.6667	16.3333	23.1667	5.13881	67.25	72	69.625	3.35876
M-9	129	149	135	146.333	139.833	9.43398	81	nd	80	79	80	1	22	25.6111	22.3222	22.1111	23.0111	1.73848	24.3333	39	30	13.3333	26.6667	10.7462	83.25	84.75	84	1.06066
Maybelle	93.6667	103.667	92	92	95.3333	5.61084	72	73	74	77	74	2.16025	19.3333	20.0556	22.4111	18.4111	20.0528	1.71021	19.3333	30	22.6667	10.3333	20.5833	8.15759	142.5	141.25	141.875	0.883883
Mars	112.667	114.667	112	104	110.833	4.69436	nd	77	80	79	78.6667	1.52753	20.6667	20.2778	21.3889	21.3111	20.9111	0.53202	17	22	17.3333	7.33333	15.9167	6.16066	129.75	157.5	143.625	19.6222
Northrose	119	143.333	115	119.667	124.25	12.8881	78	81	nd	78	79	1.73205	25.3333	26.3333	25.6667	25.6111	25.7361	0.424009	18	44	21.5	11	23.625	14.2675	139.5	151.75	145.625	8.66206
Nova 66	116.333	133	121	129.333	124.917	7.61273	76	75	80	77	77	2.16025	21.3333	22	22.4	21.8111	21.8861	0.442809	14.3333	25	26	17.3333	20.6667	5.72842	105.25	120.5	112.875	10.7834
Saturn	119	124	112	130.333	121.333	7.7603	72	74	80	75	75.25	3.40343	22.3333	20.2778	19.6	21.6333	20.9611	1.24558	nd	13	18.6667	12.3333	14.6667	3.4801	116.667	146	131.333	20.7418
Katy	114	120.333	111	119	116.083	4.34933	90	94	nd	85	89.6667	4.50925	17.6667	20.4778	23.1556	23.4556	21.1889	2.70292	30	19.3333	24	13.3333	21.6667	7.06583	162	145	153.5	12.0208
A-301	96	111	90	96	98.25	8.95824	78	81	80	79	79.5	1.29099	20.3333	21.6667	21.1333	21.0111	21.0361	0.548201	25.3333	26	29.3333	19.3333	25	4.16333	100.25	96.5	98.375	2.65165
Ganao	84	90.6667	81	92	86.9167	5.2731	56	54	59	61	57.5	3.10913	14.3333	14.1111	14.8333	16.1333	14.8528	0.905556	26	16.6667	29	11	20.6667	8.31331	72	71.3333	71.6667	0.471405
Adret	105.333	103.333	93	105.333	101.75	5.90903	66	67	69	70	68	1.82574	20	19.6667	19.1667	19.0222	19.4639	0.451643	24	21	42	20	26.75	10.3078	61.6667	74.6667	68.1667	9.19239
Ilang-Ilang	150.333	174	146	174.333	161.167	15.1156	90	91	nd	nd	90.5	0.707107	23	17.7857	20.1333	22.9222	20.9603	2.50143	19	7.66667	12	7.33333	11.5	5.43309	80	99.25	89.625	13.6118
Matusaska	101.333	105.333	100	112.333	104.75	5.54026	67	66	69	67	67.25	1.25831	18.3333	20	20.0333	18.6111	19.2444	0.898971	30.6667	21	44	20.6667	29.0833	10.9726	93	137	115	31.1127
YR 71011	97.6667	100.333	90	92.3333	95.0833	4.74829	70	83	80	79	78	5.59762	24.3333	24	22.9444	24.2	23.8694	0.631699	33	25.3333	39.3333	16.6667	28.5833	9.79181	70.25	89	79.625	13.2583
Capataz	119	131.333	109	130.667	122.5	10.6336	72	75	74	77	74.5	2.08167	16.6667	19.5556	17.6222	19.5556	18.35	1.44568	34.6667	34	34.3333	22.6667	31.4167	5.83968	49.3333	58.3333	53.8333	6.36396
Frances	108.667	115.333	109	108.667	110.417	3.28154	72	72	73	72	72.25	0.5	19.3333	19.8889	19.7556	19.5833	19.6403	0.239829	24	31	37.3333	25	29.3333	6.16441	117.333	129.5	123.417	8.60313
Fuzisaka	115.333	118.667	105	110.667	112.417	5.93405	67	70	69	70	69	1.41421	20	19.5556	17.9222	18.2	18.9194	1.01395	32.3333	44	22	18	29.0833	11.6345	104.333	88	96.1667	11.5494
Honduras	161.667	170	131	165.333	157	17.6656	80	85	nd	86	83.6667	3.21455	23	21.3333	21.9889	22.1111	22.1083	0.685558	14.6667	15	17.3333	9.66667	14.1667	3.22605	91.75	106.5	99.125	10.4298
Mangetsumochi	121	124.333	108	119	118.083	7.07303	78	80	80	81	79.75	1.25831	20	23.7222	22.3556	21.9444	22.0056	1.5379	36	36.6667	31.3333	18	30.5	8.66453	75.5	90.25	82.875	10.4298
Precoz-6	140.333	150.667	124	134.333	137.333	11.1588	66	70	69	69	68.5	1.73205	20.6667	23.1667	19.5444	20.1889	20.8917	1.58484	25.3333	19.3333	29	12.3333	21.5	7.29536	102.5	86.5	94.5	11.3137
Sigikari	105.167	108.333	102	113.333	107.208	4.83309	94	104	nd	nd	99	7.07107	18.1667	18.1667	20.4	20.5	19.3083	1.31892	41.6667	35.6667	46.6667	18	35.5	12.5033	79.5	88.5	84	6.36396
Centa A-6	120.333	119.333	122	135	124.167	7.3055	86	90	nd	nd	88	2.82843	23	27.3333	25.1444	26.8333	25.5778	1.95713	21.6667	9.33333	17	15	15.75	5.109	197	228.75	212.875	22.4506
Lady Wright	110	118.333	98	103	107.333	8.83176	72	72	69	70	70.75	1.5	18.3333	17.2778	16.5778	15.7889	16.9944	1.0801	17.3333	14	21.3333	12	16.1667	4.08702	113.25	117.25	115.25	2.82843
No 11	120.667	121.667	107	118.333	116.917	6.75703	68	70	69	70	69.25	0.957427	22.3333	21.5	20	22.5222	21.5889	1.14859	31.3333	27.3333	34.6667	19.6667	28.25	6.45999	110	102.5	106.25	5.3033
YR 3825-11-3-2-3-1	113	123.333	107	120	115.833	7.29536	72	73	73	75	73.25	1.25831	19	24.4444	20.3778	20.8111	21.1583	2.32284	33.3333	34.6667	30	24	30.5	4.75706	77	107	92	21.2132
Daeseongbyeo	92	93.3333	86	96.6667	92	4.45554	72	70	73	73	72	1.41421	21.3333	20.3889	19.2333	17.7222	19.6694	1.55649	32	26	31.3333	14.6667	26	8.0185	90	94.75	92.375	3.35876
Daekwanbyeo	96	98	93	100	96.75	2.98608	72	71	73	73	72.25	0.957427	18.6667	20.7778	20.6	19.2111	19.8139	1.03707	33.3333	22.3333	40	17.6667	28.3333	10.1799	48.5	64.5	56.5	11.3137
Nam Yang	93	94.6667	86	99.6667	93.3333	5.6503	87	107	nd	nd	97	14.1421	18.5	19.7222	19.8222	18.8444	19.2222	0.651747	33.6667	40.3333	30	20	31	8.48965	89.75	108.5	99.125	13.2583
