# Supplementary material for: Genome-wide association study of agronomic traits in rice cultivated in temperate regions
Source: BMC Genomics. 2018 Sep 25;19:706. doi: 10.1186/s12864-018-5086-y (PMC6156875; doi:10.1186/s12864-018-5086-y)
Supplement: Supplementary file 3 — Table S3. Number of alleles carried by the 20 plants with the highest and the lowest value for each trait. Rr: heterozygous; NN: indetermination. (XLSX 13 kb) [file 12864_2018_5086_MOESM3_ESM.xlsx]

## Sheet: S3 Table
Table S3.-Number of alleles carried by the 20 plants with the highest and the lowest value for each trait. Rr: heterozygous; NN: indetermination.
	20 plants with highest value for the trait						20 plants with lowest value for the trait
SNP	AA	TT	CC	GG	Rr	NN	AA	TT	CC	GG	Rr	NN
H-1	8			12						20
H-2				20			1			19
DH-1	1			2	10	7	13				5	2
DH-2	6		14				1		19
DH-3	1			19			7			13
DH-4	8			12			8			12
DH-5	11			9				14			6
DH-6	14			6			14			6
DH-7	1			19			14			6
DH-8	9	11					18	2
DH-9	1			19			1			19
PL-1			14	6						20
PL-2	1			19						20
PL-3	6		14						20
PL-4				20			2			18
PL-5				11		9	2			18
PL-6	7			13			4			16
PL-7	17			3			18			2
PL-8	3			17			17			3
PL-9	20						3			17
PL-10	7		13				2		18
PL-11	3			12	5					20
PL-12				20			15			5
PL-13	7		13				4		16
PL-14	5			15						20
GN-1	1			19			8			12
GN-2			20				8		12
GN-3	20						12			8
GN-4	13			7			1			19
GN-5	9			11						20
GN-6			11	9					20
GN-7	11		9						20
GN-8	8			12			20
GN-9	8			12			20
GN-10			8	12					20
GN-11	8			12			20
GN-12	7	13					16	4
GN-13	13			7			4			16
GN-14	11			9			19			1
GN-15	17			3			20
GN-17			12	8					20
PN-1	11			9			20
PN-2	20						4			16
